# Supplementary material for: In Vitro Hepatic Assessment of Cineole and Its Derivatives in Common Brushtail Possums (Trichosurus vulpecula) and Rodents
Source: Biology (Basel). 2021 Dec 15;10(12):1326. doi: 10.3390/biology10121326 (PMC8698377; doi:10.3390/biology10121326)
Supplement: Supplementary file 1 [file biology-10-01326-s001.zip]

Archive with 2 entries (2 files):
- Excel data.xlsx
- Figure S1.pdf
