# Supplementary material for: In Vitro Hepatic Assessment of Cineole and Its Derivatives in Common Brushtail Possums (Trichosurus vulpecula) and Rodents
Source: Biology (Basel). 2021 Dec 15;10(12):1326. doi: 10.3390/biology10121326 (PMC8698377; doi:10.3390/biology10121326)
Supplement: Supplementary file 1 [file biology-10-01326-s001.zip › Excel data.xlsx]

## Sheet: Sheet1
Gel name : Bio-Rad 2021-11-24 10hr 01min (Raw 1-D Image)
Index	Name	Area	Density
		mm2	OD/mm2	CYP-Blank				one band
				one band					cyp	GAPDH	cyp/GAPDH
1	U1	9.80643	112.834	103.957				mouse	103.957	34.0135	3.05634
2	U2	9.80643	160.953	152.076					152.076	17.9798	8.45815
3	U3	9.80643	183.633	174.755					174.755	14.3788	12.1537
4	U4	9.80643	87.2198	78.3424				Rat	78.3424	15.9337	4.91679
5	U5	9.80643	66.8656	57.9882					57.9882	10.4026	5.57438
6	U6	9.80643	19.97	11.0926					11.0926	9.11493	1.21696
7	U7	13.0967	183.048	174.171				Possum	174.171	6.97549	24.969
8	U8	13.0967	222.249	213.371					213.371	11.0927	19.2353
9	U9	13.0967	113.341	104.463					104.463	8.49732	12.2937
10	U10	9.80643	8.87743
								three bands
Gel name : Bio-Rad 2021-11-24 10hr 01min (Raw 1-D Image)									cyp	GAPDH	cyp/GAPDH
Index	Name	Area	Density					mouse	89.2952	34.0135	2.62528
		mm2	OD/mm2	CYP-Blank					130.627	17.9798	7.26522
				three bands					146.423	14.3788	10.1833
1	U1	21.6845	98.1726	89.2952				Rat	73.1176	15.9337	4.58887
2	U2	27.1111	139.505	130.627					57.9882	10.4026	5.57438
3	U3	26.6738	155.301	146.423					11.0926	9.11493	1.21696
4	U4	13.6487	81.995	73.1176				Possum	174.171	6.97549	24.969
5	U5	9.80643	66.8656	57.9882					213.371	11.0927	19.2353
6	U6	9.80643	19.97	11.0926					104.463	8.49732	12.2937
7	U7	13.0967	183.048	174.171
8	U8	13.0967	222.249	213.371
9	U9	13.0967	113.341	104.463
10	U10	9.80643	8.87743
Gel name : Bio-Rad 2021-11-24 09hr 50min (Raw 1-D Image)
Index	Name	Area	Density	GAPDH-Blank
		mm2	OD/mm2
1	U1	9.85661	65.368	34.0135
2	U2	9.85661	49.3342	17.9798
3	U3	9.85661	45.7333	14.3788
4	U4	9.85661	47.2881	15.9337
5	U5	9.85661	41.7571	10.4026
6	U6	9.85661	40.4694	9.11493
7	U7	9.85661	38.3299	6.97549
8	U8	9.85661	42.4471	11.0927
9	U9	9.85661	39.8518	8.49732
10	U10	9.85661	31.3544
11	U11	9.85661	74.1837	42.8293
12	U12	9.85661	76.2767	44.9222
13	U13	9.85661	59.2588	27.9044
14	U14	9.85661	63.7232	32.3688
15	U15	9.85661	46.9559	15.6015
16	U16	9.85661	50.1411	18.7867
17	U17	9.85661	44.1013	12.7469
18	U18	9.85661	57.6326	26.2782
19	U19	9.85661	80.0429	48.6885
Gel name : Bio-Rad 2021-11-24 10hr 07min (Raw 1-D Image)									UGT	GAPDH	UGT/GAPDH
Index	Name	Area	Density	UGT-blank				mouse	110.264	42.8293	2.5745
		mm2	OD/mm2						165.367	44.9222	3.68119
									170.728	27.9044	6.11832
1	U1	21.2043	125.603	110.264				Rat	53.6095	32.3688	1.65621
2	U2	21.2043	180.706	165.367					15.4036	15.6015	0.987317
3	U3	21.2043	186.067	170.728					12.6947	18.7867	0.675726
4	U4	21.2043	68.9482	53.6095				Possum	19.9446	12.7469	1.56466
5	U5	21.2043	30.7423	15.4036					31.9335	26.2782	1.21521
6	U6	21.2043	28.0334	12.6947					17.085	48.6885	0.350905
7	U7	21.2043	35.2833	19.9446
8	U8	21.2043	47.2723	31.9335
9	U9	21.2043	32.4238	17.085
10	U10	21.2043	15.3387
